# Supplementary material for: The response of soil microbial communities to variation in annual precipitation depends on soil nutritional status in an oligotrophic desert
Source: PeerJ. 2017 Nov 9;5:e4007. doi: 10.7717/peerj.4007 (PMC5682101; doi:10.7717/peerj.4007)
Supplement: Data S1 [file peerj-05-4007-s003.xlsx]

## Sheet: Hoja2
	Vegetal cover	SH_2012	SH2013	SH2014	pH	pH	pH	SOC 2012	TN 2012	TP 2012	Cmic 2012	Cmic 2013	Cmic 2014	Nmic 2012	Nmic 2013	Nmic 2014	Pmic 2012	Pmic 2013	Pmic 2014	aPi2012	aPi 2013	aPi2014	DOC 2012	DOC 2013	DOC 2014	DON 2012	DON 2013	DON 2014	DOP 2012	DOP 2013	DOP 2014	aNH4 2012	aNH4 2013	aNH4 2014	aNO3 2012	aNO3 2013	aNO3 2014	CBH 2012	CBH 2013	CBH 2014	B-Glu 2012	B-Glu 2013	B-Glu 2014	PPO 2012	PPO 2013	PPO 2014	NAG 2012	NAG 2013	NAG 2014
rosetophylous scrub	1	16.4768	38.715	27.6747	8.346	8.08	8.13767	3.4	0.324475	0.015	82.3901	174.843	250.412	2.7106	8.81269	47.3822	2.98709	2.71193	2.30058	2.58837	3.6611	2.07052	6.75566	33.606	34.0002	6.00089	5.20181	6.16145	1.15105	3.01099	3.38121	3.19729	3.3569	4.88939	7.665	2.46931	2.04	0.00737066	0.0163792	0.0311205	0.037877	0.0675643	0.0552799	0	3.36489	3.81785	0.00887209	0.0156968	0.0238864
RS	1	15.0077	23.5274	24.6395	8.442	8.06	8.23733	1.8	0.318475	0.0097	42.9679	262.683	245.142	4.6642	8.84517	43.4639	0	2.415	2.24124	2.55573	2.1735	3.02567	9.52264	31.903	28.8433	2.9764	4.9831	5.87871	0.795768	2.78919	3.75255	2.08739	3.58229	2.64244	8.765	1.26508	1.505	0.00404316	0.0145554	0.0323453	0.0212266	0.0586258	0.0444748	0	1.53344	2.87519	0.0101079	0.0195419	0.0262805
RS	1	9.93289	19.5334	25.7809	8.639	8.125	8.13333	3.9	0.412475	0.02835	95.9663	214.593	314.684	2.69403	14.6687	41.6811	3.24868	2.33692	2.26356	2.44295	2.10323	7.1302	11.5063	30.234	28.513	5.13167	5.14233	7.62406	1.08638	2.21378	1.72595	2.84177	3.97449	2.26352	7.565	0.577148	1.31	0.00541065	0.0139131	0.030918	0.0415461	0.0521742	0.0444447	1.09933	2.07651	3.11477	0.00708538	0.0161031	0.0276974
RS	1	11.2908	21.5965	26.6045	8.572	8.3	8.14	7.7	0.386475	0.0166	86.6232	206.372	276.119	3.6616	8.51176	36.061	2.86327	2.37725	2.27966	1.23656	3.20929	2.05169	7.31551	4.9125	20.4136	2.89801	4.11239	7.45616	0.77005	2.19461	3.27583	3.00485	3.89109	2.33792	8.515	3.22743	1.72	0.00625998	0.01878	0.0328649	0.0195625	0.0528186	0.0508624	0	3.95701	3.40055	0.00978123	0.0293437	0.0293437
RS	1	14.394	18.1362	29.1753	8.641	8.1	8.127	2.7	0.294475	0.0093	28.1005	159.72	315.47	7.64039	13.52	40.1224	3.50186	2.3096	2.32992	1.27104	3.11797	4.19385	10.6768	19.9887	28.904	3.64688	4.85067	6.12084	1.80836	3.25482	2.96669	2.95708	3.28419	2.47885	18.915	1.69303	2.145	0.00402158	0.0386072	0.0386072	0.0231241	0.0542914	0.0542914	0	1.52525	3.11406	0.010054	0.0180971	0.0221187
RS	1	9.00136	26.3495	24.7974	8.572	8.1	8.112	2.6	0.278475	0.0081	63.3428	176.702	306.194	4.0169	8.14252	38.6343	0	2.47018	2.24433	1.21113	3.33474	5.04974	7.09236	12.8708	20.1125	2.96048	6.45747	7.88153	1.23866	3.0304	2.6924	1.87482	4.21375	3.398	8.04	1.67317	1.255	0.00536481	0.0352544	0.0582465	0.031614	0.0517321	0.044068	0	2.54337	3.3306	0.00702534	0.021076	0.02874
RS	1	9.79914	13.9789	20.6195	8.27	8.2	8.24567	2.9	0.340475	0.02465	80.4752	142.854	303.769	4.08697	7.9926	48.3858	3.68984	2.22833	2.16265	2.43998	3.00824	3.89277	8.79857	27.4157	33.8348	5.61293	7.65802	7.86903	1.57306	3.02278	2.31123	3.57396	2.93496	1.16704	13.59	0.850943	1.775	0.00540407	0.0308804	0.0308804	0.0434256	0.0405305	0.0463206	0.487996	2.80598	3.11098	0.00965013	0.0212303	0.0212303
Grassland	2	29.1273	46.157	35.1534	8.314	8.17	8.136	5.9	0.847475	0.0419	47.9299	245.804	418.996	4.98176	18.7297	65.3575	0	5.71484	5.28459	2.8695	3.40805	5.94516	30.5257	54.8771	48.7633	6.17229	11.4069	11.4069	2.23256	3.01099	4.09069	6.83084	14.0165	8.78497	9.735	2.46931	0.71	0.00453954	0.0272373	0.0381322	0.0374512	0.0680932	0.0703629	0	6.88679	8.2498	0.0310202	0.0416125	0.0416125
Grassland	2	26.5728	49.5168	41.2508	8.443	8.13	8.15933	5.3	0.783475	0.02965	151.691	202.501	331.53	4.80508	18.8465	52.792	3.89427	8.76932	7.698	1.40636	4.45417	5.7735	14.7837	49.7393	65.8879	8.05003	9.40806	9.40806	1.81337	2.78919	4.9473	6.15776	14.2639	8.59693	8.58	1.26508	1.43	0.00444974	0.0320381	0.033818	0.058959	0.0667461	0.0734207	1.96891	11.3915	9.49296	0.0289233	0.0467222	0.0422725
Grassland	2	20.2665	42.3943	41.5629	8.305	8.09	8.34033	8.4	0.720475	0.05665	71.0932	286.223	358.961	4.43204	13.589	54.5279	0	5.56771	5.5352	2.67259	4.23225	4.98168	34.9094	52.515	67.1197	4.56051	10.2378	10.2378	1.72302	2.21378	3.7958	6.43426	14.0686	9.2299	7.205	0.577148	0.785	0.00422804	0.0287507	0.0388979	0.0306533	0.0676486	0.0718766	1.33629	7.75051	9.95539	0.0211402	0.0380523	0.0542598
Grassland	2	13.303	39.0306	47.2684	8.164	8.2	8.23633	3.6	0.380475	0.02395	115.66	333.632	319.601	7.29476	18.8979	60.6014	7.7395	5.43619	5.36729	2.51784	2.9904	3.62292	8.65635	45.6021	63.4363	8.02185	11.0474	11.0474	1.62325	2.19461	5.0442	4.90035	13.4582	9.78723	4.37	3.22743	1.095	0.00557652	0.0334591	0.0334591	0.0229036	0.0677149	0.0736898	0	9.31602	7.61648	0.0179245	0.0418239	0.0418239
Grassland	2	34.2408	43.604	46.9113	8.279	8.1	8.15467	13	0.855475	0.03405	90.8288	362.818	370.857	7.69813	28.7563	64.8385	0	5.61502	5.35332	2.98313	4.72402	7.22699	14.2295	52.1378	72.8916	8.89748	9.54874	8.54874	1.92322	3.25482	7.55935	7.27585	10.239	8.33105	3.08	1.69303	0.76	0.00660704	0.0415299	0.0415299	0.0224167	0.0731493	0.0637107	0	7.45782	8.42734	0.0283159	0.0306755	0.0432604
Grassland	2	25.6419	40.4691	49.925	8.159	8.1	8.182	9.3	0.666475	0.04845	58.15	351.235	369.549	7.26706	35.6375	57.5453	6.28382	5.49244	5.86217	2.79204	7.73748	3.95697	16.2664	50.7374	73.5232	6.00568	9.28636	7.28636	1.80003	3.0304	6.74266	8.08505	8.68099	9.5952	4.44	1.67317	1.165	0.00265021	0.0371029	0.0371029	0.0209808	0.0706722	0.0640466	0	4.04846	7.18951	0.0287106	0.0441701	0.0441701
Grassland	2	23.1103	43.8531	47.8119	8.406	8.09	8.144	9.9	0.655475	0.28565	118.628	238.604	481.33	8.36694	20.175	63.2905	0	8.43713	7.4963	2.73578	4.33233	5.62222	13.3452	56.0644	77.3347	7.74117	13.8395	13.8395	0.304675	3.02278	5.12443	4.55508	8.47295	8.65925	9.725	0.850943	1.45	0.00259681	0.0432801	0.0432801	0.0421981	0.0649202	0.0779042	0	5.88194	7.31822	0.0339028	0.0497721	0.0627562
Legends:
SH: soil humidity			aNH4: available NH4
SOC: soil roganic carbon			aNO3: available NO3
TN: total soil nitrogen			CBH: cellobiohydrolase
TP: total soil P			B-Glu: β-1, 4-glucosidase
Cmic: microbial carbon			PPO: polyphenol oxidase
Nmic: microbial nitrogen			NAG: β-1, 4-N-acetylglucosaminidase
Pmic: microbial P			PME: phosphomonoesterase
aPi: available inorganic P			PDE: phosphodiesterase
DOC: dissolved organic Carbon
DON: dissolved organic Nitrogen
DOP: dissolved organic P
[truncated: 15 more columns]
